# Supplementary material for: High-Density Exploration of Activity States in a Multi-Area Brain Model
Source: Neuroinformatics. 2023 Nov 20;22(1):75–87. doi: 10.1007/s12021-023-09647-1 (PMC10917847; doi:10.1007/s12021-023-09647-1)
Supplement: Supplementary file 2 — Supplementary file2 (ZIP 7.97 KB) [file 12021_2023_9647_MOESM2_ESM.zip]

Archive with 1 entries (1 files):
- Supplementary_Information.tex
